# Supplementary material for: MiR858b Inhibits Proanthocyanidin Accumulation by the Repression of DkMYB19 and DkMYB20 in Persimmon
Source: Front Plant Sci. 2020 Dec 21;11:576378. doi: 10.3389/fpls.2020.576378 (PMC7779590; doi:10.3389/fpls.2020.576378)
Supplement: Supplementary file 2 [file Table_1.XLSX]

## Sheet: Sheet1
Table S1: Primers information in this study
Primer code	Primer sequence (5'-3')
DkMYB19-3'-1	GATTACGCCAAGCTTCTGAATACGATGGATCTGGCGGCTCG
DkMYB19-short1	CTGAATACGATGGATCTGGCG
DkMYB20-3'-1	GATTACGCCAAGCTTAGTTGAACCTTGATCTCACCATTGCCATTA
DkMYB20-short2	TGAACCTTGATCTCACCATTGC
RLM-MYB19R1	ATGGCTGGATGTATATGGGATCTCTCCG
RLM-MYB19R2	GCTTCTTGAGACCCTTCCCCTTCCAGCT
RLM-MYB20R1	ACCCACAAACATCGCCACTAAAGTCTCC
RLM-MYB20R2	GGCGGCGTCAAAGTCAAGCAAATAATCC
qRT-Actin-F	CACCACTCAACCCAAAGG
qRT-Actin-R	CCAGAATCCAGGACAATAC
qRT-DkMYB19F	ACCTGCTGTGATGAGCAAGGC
qRT-DkMYB19R	GTTCACCCACCTCAGCCTGCA
qRT-DKMYB20F	GACTGAATAAAGGGGCATGGA
qRT-DKMYB20R	TATCTGGCCTCAGATAATTCA
qRT-DkDHD/SDH-F	CTCCTGGGCAGCCAACTCTA
qRT-DkDHD/SDH-R	TTTGGTATCGGGCCCTATCTG
qRT-DkCHS-F	TGCTACCAAGGCCATCAAAGA
qRT-DkCHS-R	TGGTGGTGCAGAAGACGAGAT
qRT-DkCHI-F	TGACTTCTTCGAGGCCCTTATT
qRT-DkCHI-R	TGATCTCCTTTCTCACCACGATTC
qRT-DkF3H-F	TGAGGGAGCATTTGTCGTTAAC
qRT-DkF3H-R	GTGGTCAGCGTTCATTGAACA
qRT-DkF3'H-F	CGTCTTCCTCACCGGCAT
qRT-DkF3'H-R	CTTGAGCGAAATCAGAGTGCTC
qRT-DkF3'5'H-F	CACTTGCCGAGATGATAAACAA
qRT-DkF3'5'H-R	TCCTCCAATCGTCGGTCTC
qRT-DkDFR-F	CAATGGAGTTCTGGGCATCA
qRT-DkDFR-R	TGGTTTGCATCGTAGACGCTTA
qRT-DkANS-F	CATGGCATTTCCGACGAG
qRT-DkANS-R	TGGAGTCGTGGTCATTAGCAT
qRT-DkLAR-F	ACAGCATCCGGGACCAGTTA
qRT-DkLAR-R	CAAACTCTGACGGCAAAAATCTC
qRT-DkANR-F	TGCCCATGTGGAGGATGTTT
qRT-DkANR-R	CAGCAAATGTACCGACCAGAAG
Subcellular localization-DkMYB19F	CGCGGATCCATGAGGAAGCCGACCTGCTGT
Subcellular localization-DkMYB19R	CGGGGTACCTCCAAACAAAGGAAGAGTAGG
Subcellular localization-MYB20F	CGCGGATCCATGGGAAGGAAGCCATGCTGT
Subcellular localization-MYB20R	CGGGGTACCTGGGGTTGGGGTGGTTCAGTA
LUC-DkMYB19F	CCGCTCGAGATGAGGAAGCCGACCTGCTGT
LUC-DkMYB19R	CTAGTCTAGATCCAAACAAAGGAAGAGTAGG
LUC-DkMYB20F	CCGCTCGAGATGGGAAGGAAGCCATGCTGT
LUC-DkMYB20R	CTAGTCTAGATGGGGTTGGGGTGGTTCAGTA
primiRNA858F	GGGGACAACTTTGTACAAAAAAGTTGGACTAGTCTAGACTCATCTTTGTTTCGTTGTCT
primiRNA858R	GGCGGCCGCACAACTTTGTACAAGAAAGTTGGGTAGACCTACGTACTCAGAAATCAAAAGTTTCGA
over-expression-GFP-F	GGGGACAACTTTGTACAAAAAAGTTGGAAGAAGCGTTTCCTTTGATTT
over-expression-GFP-R	GGCGGCCGCACAACTTTGTACAAGAAAGTTGGGTAGGCTACTCGTTAGAAGAGAAAATAC
over-expression-DkMYB19F	GGGGACAACTTTGTACAAAAAAGTTGGAATGAGGAAGCCGACCTGCTGT
over-expression-DkMYB19R	GGCGGCCGCACAACTTTGTACAAGAAAGTTGGGTATCCAAACAAAGGAAGAGTAGG
over-expression-DkMYB20F	GGGGACAACTTTGTACAAAAAAGTTGGAATGGGAAGGAAGCCATGCTGT
over-expression-DkMYB20R	GGCGGCCGCACAACTTTGTACAAGAAAGTTGGGTAAACCATGGGGTTGGGGTGGTT
STTM858F	CGGGGTACCatggtctaaagaagaagaatAAGGTCGAACActaGACAACGAAAgaattcggtacgctgaaatcaccag
STTM858R	CTAGACTAGTtagaccataacaacaacaacTTTCGTTGTCtagTGTTCGACCTTaagcttgggctgtcctctccaaatg
AbAi-ANRF	CCCAAGCTTGAGAAATTTTATTAGCAGCTC
AbAi-ANRR	TCCCCCGGGTGAGGATGAGGATGAAGAACC
pGADT7-MYB20F	CCGGAATTCATGGGAAGGAAGCCATGCTGT
pGADT7-MYB20R	CGCGGATCCCTAAACCATGGGGTTGGGGTG
pGBKT7-MYB19F	CCGGAATTCATGAGGAAGCCGACCTGCTGT
pGBKT7-MYB19R	CGCGGATCCTCCAAACAAAGGAAGAGTAGG
pGreenⅡ0800- ProANR-LUC-F	CTATAGGGCGAATTGGGTACCGAGAAATTTTATTAGCAGCTC
pGreenⅡ0800- ProANR-LUC-R	CGCTCTAGAACTAGTGGATCCGAGGATGAGGATGAAGAACC
pGreenⅡ62-SK- DkMYB20-F	CGCTCTAGAACTAGTGGATCCATGGGAAGGAAGCCATGCTGT
pGreenⅡ62-SK- DkMYB20-R	GATAAGCTTGATATCGAGCTCAACCATGGGGTTGGGGTGGTT
PMS4-DkMYB19-F	CCTCGAGACCAGGCCGAACAGACAACGAGGTGA
PMS4-DkMYB19-R	CTCTAGATCACCTCGTTGTCTGTTCGGCCTGGT
PMS4-DkMYB20-F	CCTCGAGGCCTGGGCGAACAGACAATGAGATCA
PMS4-DkMYB20-R	CTCTAGATGATCTCATTGTCTGTTCGCCCAGGC
PMS4-Dkmyb19-F	CCTCGAGACCAGGCCGACCCCCCAACGAGGTGA
PMS4-Dkmyb19-R	CTCTAGATCACCTCGTTGGGGGGTCGGCCTGGT
PMS4-Dkmyb20-F	CCTCGAGGCCTGGGCGACCCCCCAATGAGATCA
PMS4-Dkmyb20-R	CTCTAGATGATCTCATTGGGGGGTCGCCCAGGC
pGBKT7-MYB20F	CCGGAATTCATGGGAAGGAAGCCATGCTGT
pGBKT7-MYB20R	CGCGGATCCGCCTAAACCATGGGGTTGGGG
